# Supplementary material for: Stimuli-Responsive Hydrogels of Poly(Methacrylic Acid)/Poly(N,N-dimethylacrylamide) Interpenetrating Polymer Networks as Drug Delivery Systems for Promethazine Hydrochloride
Source: Gels. 2025 Mar 25;11(4):240. doi: 10.3390/gels11040240 (PMC12027187; doi:10.3390/gels11040240)
Supplement: Supplementary file 1 [file gels-11-00240-s001.zip]

Archive with 1 entries (1 files):
- gels-3480964-supplementary.pdf
